# Supplementary material for: Exploring Postharvest Metabolic Shifts and NOX2 Inhibitory Potential in Strawberry Fruits and Leaves via Untargeted LC-MS/MS and Chemometric Analysis
Source: Metabolites. 2025 May 13;15(5):321. doi: 10.3390/metabo15050321 (PMC12114147; doi:10.3390/metabo15050321)
Supplement: Supplementary file 1 [file metabolites-15-00321-s001.zip]

Archive with 1 entries (1 files):
- metabolites-3597995-supplementary.pdf
